# Supplementary material for: Altered Gut Microbiota as an Auxiliary Diagnostic Indicator for Patients With Fracture-Related Infection
Source: Front Microbiol. 2022 Apr 14;13:723791. doi: 10.3389/fmicb.2022.723791 (PMC9048737; doi:10.3389/fmicb.2022.723791)
Supplement: Supplementary file 10 [file Table_1.XLS]

## Sheet: Table_1
#SampleID	group	subgroup	gender	age	Sinus_abscess	WBC	NEU	ESR	CRP	PCT	IL6	TNFalph	SAA	UA	VD	Glu
BC1	HC	Healthy	female	25		6.12	44.8	14	0.39	0.056	4.09	7.2	4	290	9.11	3.8
BC10	HC	Healthy	male	52		5.81	52.8	6	1.27		2.57	5.05	2.6	445	21.87	NA
BC11	HC	Healthy	male	62		8.56	55.3	14	5.28		4.99	8.05	17.5	353		NA
BC12	HC	Healthy	female	52		5.63	45	7	1.58		2.85	6.32	4.4	345	24.7	4.4
BC2	HC	Healthy	female	28		5.04	55.2	9	1.64		3.76	NA	11.3	231	18.13	5.06
BC3	HC	Healthy	male	25		7.9	56	6	1.41		3.93	7.6	2.4	381	9.49	5.48
BC4	HC	Healthy	male	31		7.85	38.1	1	0.66	0.02	1.58	7.37	4.2	460	23.49	4.04
BC5	HC	Healthy	male	32		6.17	55.8	4	1.13		2.45	5.2	5.9	374	26.85	5.2
BC6	HC	Healthy	female	44		3.51	47.5	5	NA		1.5		6.3	286	21.78	NA
BC7	HC	Healthy	male	40		6.11	67.4	8	3.36	0.027	1.5		22	410	10.94	6.59
BC8	HC	Healthy	male	40		5.23	61.5	4	2.67		1.5		6.4	372	24.37	4.66
BC9	HC	Healthy	female	23		7.88	64.8	18	2.12		2.75	11.2	11.6	294	21.73	4.69
CF1	FH	internal.fix	male	54		6.82	58.4	5	1.94		5.33	7.91	5.3	365	26.69	5.27
CF10	FH	internal.fix	male	51		7.95	61.1	12	1.37		4.54	9.38	20.1	610	12.59	5.08
CF11	FH	internal.fix	female	45		5.41	68.8	20	0.99		4.71	14.8	16.1	238	11.76	4.91
CF12	FH	internal.fix	male	49		9.44	46.7	2	0.89		4.27	10.4	4.8	333	18.67	7.23
CF13	FH	internal.fix	male	26		4.55	53.7	2	1.14		5.09	13	2.3	318	29.37	5.48
CF14	FH	internal.fix	female	48		7.12	51.5	5	4.48		5.75	10.4	5.4	309	24.17	5.61
CF15	FH	internal.fix	male	13		7.09	51.6	2	0.08		3.04	8.08	1.7	221	13	5.02
CF16	FH	internal.fix	female	50		4.92	65.1	15	0.38		6.23	8.74	3.5	218	25.05	4.15
CF17	FH	internal.fix	male	45		6.72	47.7	5	0.75		3.99	9.58	5.8	463	9.85	5.76
CF18	FH	internal.fix	male	51		5.03	54	9	2.49	0.022	1.5		11		20.68	4.75
CF2	FH	internal.fix	female	20		7.65	57	12	1.24		6.09	6.4	13	296	15.45	4.44
CF3	FH	internal.fix	male	68		5.83	52.7	6	2.41		5.27	5.95	2.1	349	11.35	4.41
CF4	FH	internal.fix	male	11		4.31	50.6	1	0.24	0.043	2.6	8.39	8	327	14.37	4.93
CF5	FH	internal.fix	male	36		6.99	69.6	6	1.02		4.3	8.39	3.2	526	14.49	5.21
CF6	FH	internal.fix	male	62		7.99	48.9	8	2.02		6.92	8.77	2.6	528	32.68	4.94
CF7	FH	internal.fix	male	34		5.56	58.3	1	0.15		4.25	9.29	1.6	451	8.7	4.94
CF8	FH	internal.fix	male	29		4.81	52.4	6	5.52		3.36	9.76	12.3	404	13.13	5.16
CF9	FH	internal.fix	male	42		8.05	35.6	1	0.3	0.035			2.9	525		5.44
OF1	FRI	osteomyelitis	male	40	Yes	11.62	68.5	8	0.41	0.024	3.93	5.81	18.2	265	15.8	4.68
OF10	FRI	osteomyelitis	female	21	No	4.28	36.1	2	1.22	0.025	7.38	9.23	18.6	289	13.45	3.94
OF11	FRI	osteomyelitis	male	35	Yes	6	62.9	30	23.65		31.23	19.9	200	254	10.48	5.65
OF12	FRI	osteomyelitis	male	13	Yes	9.17	65.3	1	0.22		3.64	11.9	3.7	467	26.18	4.54
OF13	FRI	osteomyelitis	male	52	Yes	8.41	65.6	21	8.24		29.65	13.5	16.7	368	18.79	7.03
OF14	FRI	osteomyelitis	male	45	Yes	8.25	59.5	80	11.36		9.48	13.9	35.4	324	36.58	4.73
OF15	FRI	osteomyelitis	female	73	No	4.79	68.1	50	8.1		8.5	14.2	12.7	345	12.6	4.37
OF16	FRI	osteomyelitis	female	52	Yes	5.8	66.9	25	4.83		12.86	12.1	12.7	347	17.9	4.93
OF17	FRI	osteomyelitis	male	73	Yes	6.86	60.3	42	7.16		29.92	14.3	13.7	385	15.51	5.46
OF20	FRI	osteomyelitis	male	31	Yes	9.7	58	25	16.13		14.82	8.98	200	322		5.18
OF21	FRI	osteomyelitis	male	56	Yes	5.78	55.1	30	3.09	0.02	2.5		10.2	307	10.92	4.89
OF22	FRI	osteomyelitis	female	34	Yes	6.61	60.6	7	0.39	0.02	1.5		5	235	20.04	5.35
OF23	FRI	osteomyelitis	male	28	No	10.36	67.2	87	84.19	0.182	15.44		95.2	665	21.3	5.94
OF24	FRI	osteomyelitis	male	53	Yes	4.85	49.9	4	1.27		1.5		18.7	456	17.53	4.8
OF25	FRI	osteomyelitis	male	46	Yes	9.35	55.1	14	3.03	0.02	1.5		6	402	18.6	5.54
OF26	FRI	osteomyelitis	male	62	Yes	4.8	63.9	9	2.11		2.01		11	224	17.84	5.01
OF4	FRI	osteomyelitis	male	49	Yes	3.52	48.5	7	2.14		4.32	6.97	5.2	550	24.34	5.87
OF5	FRI	osteomyelitis	male	66	Yes	6.29	80.8	70	63.89		28.32	15.5	200	500	6.03	5
OF8	FRI	osteomyelitis	male	39	Yes	6	57.5	2	0.53		3.44	4.87	4.1	348	9.57	6.84
OF9	FRI	osteomyelitis	male	53	No	9.94	66.7	80	110.94	0.062	18.02	8.34	200	540	17.94	5.68
